# Supplementary material for: Constructing gene regulatory networks for long term photosynthetic light acclimation in Arabidopsis thaliana
Source: BMC Bioinformatics. 2011 Aug 11;12:335. doi: 10.1186/1471-2105-12-335 (PMC3162938; doi:10.1186/1471-2105-12-335)
Supplement: Additional file 2 — Potential TF-gene pairs of each gene. The first column represents gene symbols and the second column lists their predictive regulators. [file 1471-2105-12-335-S2.XLSX]

## Sheet: Sheet1
Gene_symbol		regulator
AGI ID	gene name	AGI ID	gene name
At5g11260	HY5	At1g80130	At1g80130
At5g11260	HY5	At1g68840	RAP2.8
At1g29920	AB165	At3g01470	ATHB-1
At1g29920	AB165	At4g31920	ARR10
At2g34420	LHB1B2	At3g01470	ATHB-1
At2g34420	LHB1B2	At4g31920	ARR10
At2g34430	LHB1B1	At3g01470	ATHB-1
At2g34430	LHB1B1	At4g31920	ARR10
At2g05070	LHCB2.2	At3g01470	ATHB-1
At2g05070	LHCB2.2	At4g31920	ARR10
At2g05100	LHCB2.1	At3g01470	ATHB-1
At2g05100	LHCB2.1	At4g31920	ARR10
At3g27690	LHCB2.3	At3g01470	ATHB-1
At3g27690	LHCB2.3	At4g31920	ARR10
At5g54270	LHCB3	At3g01470	ATHB-1
At5g54270	LHCB3	At4g28610	AtPHR1
At5g54270	LHCB3	At4g31920	ARR10
At5g01530	LHCB4.1	At3g01470	ATHB-1
At5g01530	LHCB4.1	At4g28610	AtPHR1
At5g01530	LHCB4.1	At4g31920	ARR10
At2g40100	LHCB4.3	At3g01470	ATHB-1
At2g40100	LHCB4.3	At4g31920	ARR10
At3g08940	LHCB4.2	At3g01470	ATHB-1
At3g08940	LHCB4.2	At4g31920	ARR10
At4g10340	LHCB5	At3g01470	ATHB-1
At4g10340	LHCB5	At4g31920	ARR10
At1g15820	LHCB6	At2g36010	ATE2FA
At1g15820	LHCB6	At4g31920	ARR10
At1g15820	LHCB6	At2g36010	ATE2FA
At3g54890	LHCA1	At1g68840	RAP2.8
At3g54890	LHCA1	At4g31920	ARR10
At3g61470	LHCA2	At4g16780	ATHB-2
At3g61470	LHCA2	At3g01470	ATHB-1
At3g61470	LHCA2	At4g31920	ARR10
At3g61470	LHCA2	At3g01470	ATHB-1
At1g19150	LHCA6	At3g01470	ATHB-1
At1g19150	LHCA6	At4g31920	ARR10
At1g61520	LHCA3	At3g01470	ATHB-1
At1g61520	LHCA3	At4g31920	ARR10
At3g47470	CAB4	At3g01470	ATHB-1
At3g47470	CAB4	At4g28610	AtPHR1
At3g47470	CAB4	At4g31920	ARR10
At1g03130	PSAD-2	At4g31920	ARR10
At4g02770	PSAD-1	At3g01470	ATHB-1
At4g02770	PSAD-1	At4g31920	ARR10
At2g20260	PSAE-2	At3g01470	ATHB-1
At2g20260	PSAE-2	At4g31920	ARR10
At4g28750	PSAE-1	At3g01470	ATHB-1
At4g28750	PSAE-1	At4g31920	ARR10
At1g31330	PSAF	At3g01470	ATHB-1
At1g31330	PSAF	At4g31920	ARR10
At1g55670	PSAG	At3g01470	ATHB-1
At1g55670	PSAG	At4g31920	ARR10
At1g52230	PSAH-2	At3g01470	ATHB-1
At1g52230	PSAH-2	At4g31920	ARR10
At3g16140	PSAH-1	At3g01470	ATHB-1
At3g16140	PSAH-1	At5g11260	HY5
At3g16140	PSAH-1	At1g68840	RAP2.8
At3g16140	PSAH-1	At4g31920	ARR10
At1g30380	PSAK	At3g01470	ATHB-1
At1g30380	PSAK	At4g31920	ARR10
At4g12800	PSAL	At3g01470	ATHB-1
At4g12800	PSAL	At4g31920	ARR10
At5g64040	PSAN	At4g31920	ARR10
At3g50820	OEC33	At3g01470	ATHB-1
At3g50820	OEC33	At4g31920	ARR10
At5g66570	MSP-1	At3g01470	ATHB-1
At5g66570	MSP-1	At4g31920	ARR10
At2g30790	PSBP-2	At4g28610	AtPHR1
At2g30790	PSBP-2	At4g31920	ARR10
At3g55330	PPL1	At3g01470	ATHB-1
At3g55330	PPL1	At4g31920	ARR10
At1g06680	PSBP-1	At3g01470	ATHB-1
At1g06680	PSBP-1	At4g31920	ARR10
At3g01440	At3g01440	At4g31920	ARR10
At4g05180	PSBQ-2	At3g01470	ATHB-1
At4g05180	PSBQ-2	At4g31920	ARR10
At4g05180	PSBQ-2	At3g01470	ATHB-1
At1g79040	PSBR	At3g01470	ATHB-1
At1g79040	PSBR	At4g28610	AtPHR1
At1g79040	PSBR	At4g31920	ARR10
At1g44575	NPQ4	At3g01470	ATHB-1
At1g44575	NPQ4	At4g31920	ARR10
At1g44575	NPQ4	At3g01470	ATHB-1
At2g30570	PSBW	At3g01470	ATHB-1
At2g30570	PSBW	At4g28610	AtPHR1
At2g30570	PSBW	At4g31920	ARR10
At1g67740	PSBY	At3g01470	ATHB-1
At1g67740	PSBY	At4g31920	ARR10
At1g03600	PSB27	At4g28610	AtPHR1
At1g03600	PSB27	At3g01470	ATHB-1
At1g03600	PSB27	At4g31920	ARR10
At1g80130	At1g80130	At3g01470	ATHB-1
At1g80130	At1g80130	At4g31920	ARR10
At4g19430	At4g19430	At3g01470	ATHB-1
At4g19430	At4g19430	At4g16780	ATHB-2
At4g19430	At4g19430	At4g31920	ARR10
At5g11930	At5g11930	At3g01470	ATHB-1
At5g11930	At5g11930	At3g01470	ATHB-1
At5g11930	At5g11930	At4g28610	AtPHR1
At5g11930	At5g11930	At4g16780	ATHB-2
At5g11930	At5g11930	At4g31920	ARR10
At5g11930	At5g11930	At3g01470	ATHB-1
At4g39210	APL3	At3g01470	ATHB-1
At4g39210	APL3	At4g28610	AtPHR1
At4g39210	APL3	At4g31920	ARR10
At2g41410	PM129	At3g01470	ATHB-1
At2g41410	PM129	At1g68840	RAP2.8
At2g41410	PM129	At4g31920	ARR10
At5g54180	PTAC15	At3g01470	ATHB-1
At5g54180	PTAC15	At4g31920	ARR10
At3g17170	RFC3	At3g01470	ATHB-1
At3g17170	RFC3	At4g31920	ARR10
At2g40400	At2g40400	At3g01470	ATHB-1
At2g40400	At2g40400	At4g31920	ARR10
At1g69200	At1g69200	At4g16780	ATHB-2
At1g69200	At1g69200	At3g01470	ATHB-1
At1g69200	At1g69200	At4g31920	ARR10
At3g53460	CP29	At3g01470	ATHB-1
At3g53460	CP29	At4g31920	ARR10
At3g03630	CS26	At3g01470	ATHB-1
At3g03630	CS26	At3g01470	ATHB-1
At3g03630	CS26	At4g16780	ATHB-2
At3g03630	CS26	At4g31920	ARR10
At3g03630	CS26	At3g01470	ATHB-1
At3g54090	At3g54090	At4g28610	AtPHR1
At3g54090	At3g54090	At3g01470	ATHB-1
At3g54090	At3g54090	At4g31920	ARR10
At2g44040	At2g44040	At3g01470	ATHB-1
At2g44040	At2g44040	At4g31920	ARR10
At1g08380	PSAO	At3g01470	ATHB-1
At1g08380	PSAO	At4g31920	ARR10
At2g46820	PSAP	At3g01470	ATHB-1
At2g46820	PSAP	At4g16780	ATHB-2
At2g46820	PSAP	At4g31920	ARR10
At2g46820	PSAP	At3g01470	ATHB-1
At3g21055	PSBTN	At3g01470	ATHB-1
At3g21055	PSBTN	At4g31920	ARR10
At4g21280	PSBQ	At3g01470	ATHB-1
At4g21280	PSBQ	At4g31920	ARR10
At2g06520	PSBX	At3g01470	ATHB-1
At2g06520	PSBX	At1g68840	RAP2.8
At2g06520	PSBX	At4g31920	ARR10
At3g01470	ATHB-1	At3g01470	ATHB-1
At3g01470	ATHB-1	At1g68840	RAP2.8
At3g01470	ATHB-1	At4g31920	ARR10
At4g31920	ARR10	At3g01470	ATHB-1
At4g31920	ARR10	At4g31920	ARR10
At4g28610	AtPHR1	At3g01470	ATHB-1
At4g28610	AtPHR1	At1g68840	RAP2.8
At4g28610	AtPHR1	At4g31920	ARR10
At2g36010	ATE2FA	At3g01470	ATHB-1
At2g36010	ATE2FA	At4g31920	ARR10
At1g68840	RAP2.8	At3g01470	ATHB-1
At1g68840	RAP2.8	At4g31920	ARR10
At4g16780	ATHB-2	At4g16780	ATHB-2
At4g16780	ATHB-2	At4g28610	AtPHR1
At4g16780	ATHB-2	At3g01470	ATHB-1
At4g16780	ATHB-2	At3g01470	ATHB-1
At4g16780	ATHB-2	At4g16780	ATHB-2
At4g16780	ATHB-2	At4g31920	ARR10
At4g16780	ATHB-2	At3g01470	ATHB-1
At5g11260	HY5	At3g01470	ATHB-1
At5g11260	HY5	At1g68840	RAP2.8
At5g11260	HY5	At4g31920	ARR10
