# Supplementary material for: Constructing gene regulatory networks for long term photosynthetic light acclimation in Arabidopsis thaliana
Source: BMC Bioinformatics. 2011 Aug 11;12:335. doi: 10.1186/1471-2105-12-335 (PMC3162938; doi:10.1186/1471-2105-12-335)
Supplement: Additional file 4 — Connection degree of each node. The degree of connection for each target gene under PSI-to-PSII and PSII-to-PSI light shifts. [file 1471-2105-12-335-S4.XLSX]

## Sheet: re
	Connection degree of eatch node under PSI-to PSII light shift
AGI ID	gene name	connective degree
At3g01470	ATHB-1	33
At4g31920	ARR10	51
At4g28610	AtPHR1	14
At2g36010	ATE2FA	1
At1g68840	RAP2.8	10
At4g16780	ATHB-2	10
At5g11260	HY5	6
At1g29920	AB165	2
At2g34420	LHB1B2	1
At2g34430	LHB1B1	1
At2g05070	LHCB2.2	2
At2g05100	LHCB2.1	2
At3g27690	LHCB2.3	2
At5g54270	LHCB3	3
At5g01530	LHCB4.1	3
At2g40100	LHCB4.3	0
At3g08940	LHCB4.2	1
At4g10340	LHCB5	2
At1g15820	LHCB6	1
At3g54890	LHCA1	2
At3g61470	LHCA2	3
At1g19150	LHCA6	1
At1g61520	LHCA3	1
At3g47470	CAB4	3
At1g03130	PSAD-2	1
At4g02770	PSAD-1	0
At2g20260	PSAE-2	2
At4g28750	PSAE-1	2
At1g31330	PSAF	2
At1g55670	PSAG	1
At1g52230	PSAH-2	1
At3g16140	PSAH-1	4
At1g30380	PSAK	1
At4g12800	PSAL	0
At5g64040	PSAN	1
At3g50820	OEC33	0
At5g66570	MSP-1	2
At2g30790	PSBP-2	2
At3g55330	PPL1	2
At1g06680	PSBP-1	1
At3g01440	At3g01440	0
At4g05180	PSBQ-2	1
At1g79040	PSBR	2
At1g44575	NPQ4	1
At2g30570	PSBW	3
At1g67740	PSBY	0
At1g03600	PSB27	2
At1g80130	At1g80130	2
At4g19430	At4g19430	2
At5g11930	At5g11930	3
At4g39210	APL3	3
At2g41410	PM129	2
At5g54180	PTAC15	0
At3g17170	RFC3	2
At2g40400	At2g40400	0
At1g69200	At1g69200	2
At3g53460	CP29	2
At3g03630	CS26	1
At3g54090	At3g54090	3
At2g44040	At2g44040	2
At1g08380	PSAO	1
At2g46820	PSAP	3
At3g21055	PSBTN	0
At4g21280	PSBQ	1
At2g06520	PSBX	3

## Sheet: ox
Connection degree of eatch node under PSII-to PSI light shift
AGI ID	gene name	connective degree
At3g01470	ATHB-1	48
At4g31920	ARR10	28
At4g28610	AtPHR1	8
At2g36010	ATE2FA	2
At1g68840	RAP2.8	9
At4g16780	ATHB-2	7
At5g11260	HY5	6
At1g29920	AB165	2
At2g34420	LHB1B2	1
At2g34430	LHB1B1	1
At2g05070	LHCB2.2	0
At2g05100	LHCB2.1	1
At3g27690	LHCB2.3	2
At5g54270	LHCB3	1
At5g01530	LHCB4.1	2
At2g40100	LHCB4.3	1
At3g08940	LHCB4.2	0
At4g10340	LHCB5	1
At1g15820	LHCB6	0
At3g54890	LHCA1	2
At3g61470	LHCA2	2
At1g19150	LHCA6	1
At1g61520	LHCA3	1
At3g47470	CAB4	0
At1g03130	PSAD-2	0
At4g02770	PSAD-1	1
At2g20260	PSAE-2	1
At4g28750	PSAE-1	2
At1g31330	PSAF	1
At1g55670	PSAG	2
At1g52230	PSAH-2	0
At3g16140	PSAH-1	4
At1g30380	PSAK	0
At4g12800	PSAL	1
At5g64040	PSAN	0
At3g50820	OEC33	1
At5g66570	MSP-1	1
At2g30790	PSBP-2	2
At3g55330	PPL1	1
At1g06680	PSBP-1	1
At3g01440	At3g01440	0
At4g05180	PSBQ-2	1
At1g79040	PSBR	1
At1g44575	NPQ4	0
At2g30570	PSBW	2
At1g67740	PSBY	2
At1g03600	PSB27	1
At1g80130	At1g80130	3
At4g19430	At4g19430	1
At5g11930	At5g11930	2
At4g39210	APL3	2
At2g41410	PM129	3
At5g54180	PTAC15	2
At3g17170	RFC3	1
At2g40400	At2g40400	2
At1g69200	At1g69200	3
At3g53460	CP29	1
At3g03630	CS26	3
At3g54090	At3g54090	1
At2g44040	At2g44040	1
At1g08380	PSAO	1
At2g46820	PSAP	3
At3g21055	PSBTN	1
At4g21280	PSBQ	1
At2g06520	PSBX	2
